# Supplementary material for: Highly Stretchable and Sensitive Multimodal Tactile Sensor Based on Conductive Rubber Composites to Monitor Pressure and Temperature
Source: Polymers (Basel). 2022 Mar 23;14(7):1294. doi: 10.3390/polym14071294 (PMC9002470; doi:10.3390/polym14071294)
Supplement: Supplementary file 1 [file polymers-14-01294-s001.zip]

Archive with 7 entries (3 files):
- polymers-1623749-supplementary/
- polymers-1623749-supplementary/Supplementary file/
- polymers-1623749-supplementary/Supplementary file/code/
- polymers-1623749-supplementary/Supplementary file/code/Data Processing.ino
- polymers-1623749-supplementary/Supplementary file/Cyclic test video/
- polymers-1623749-supplementary/Supplementary file/Cyclic test video/Video S1 Pressure Test.mp4
- polymers-1623749-supplementary/Supplementary file/Cyclic test video/Video S2 Stretch Test.mp4
