# Supplementary material for: Highly Stretchable and Sensitive Multimodal Tactile Sensor Based on Conductive Rubber Composites to Monitor Pressure and Temperature
Source: Polymers (Basel). 2022 Mar 23;14(7):1294. doi: 10.3390/polym14071294 (PMC9002470; doi:10.3390/polym14071294)
Supplement: Supplementary file 1 [file polymers-14-01294-s001.zip › polymers-1623749-supplementary/Supplementary file/code/Data Processing.ino]

‘#include <SCoop.h>


 
    #define basis1 50000.0
    int potpin1 = A4;
    float val1, r1;

    #define basis2 20000.0
    int potpin2 = A5;
    float val2, r2;  


 
defineTask(TaskTest1);  //创建子线程1
defineTask(TaskTest2);  //创建子线程2


void TaskTest1::setup() //线程1
{
   Serial.begin(9600);
}
void TaskTest1::loop() 
{
        val1 = analogRead(potpin1);

        r1 = ((basis1 * 1023.0) / (1023.0 - val1)) - basis1;

        delay(1000);


        Serial.print(" R1:  ");
       
            if(r1 >= 500.0*1000.0)
            {
               Serial.print(" ");
                Serial.print("Infinity!!");
            }
            else
            {
                Serial.print(r1 / 1000.0);
        
            }
        
 }
     


void TaskTest2::setup() //线程2
{
  Serial.begin(9600);
}
void TaskTest2::loop() //
  {
        val2 = analogRead(potpin2);

        r2 = ((basis2 * 1023.0) / (1023.0 - val2)) - basis2;

        delay(1000);

       

        Serial.print(" R2:  ");
        
            if(r2 >= 500.0*1000.0)
            {
                Serial.print(" ");
                Serial.println("Infinity!!");
            }
            else
            {
                Serial.print(" ");
                Serial.println(r2 / 1000.0);
          
            }
        

      
    }


void setup()
{
  mySCoop.start();//形式setup
}
 
void loop()
{
  yield();//形式loop
}
